# Supplementary material for: An evaluation of processing methods for HumanMethylation450 BeadChip data
Source: BMC Genomics. 2016 Jun 22;17:469. doi: 10.1186/s12864-016-2819-7 (PMC4918139; doi:10.1186/s12864-016-2819-7)
Supplement: Additional file 1: — Summary of preprocessing methods used in this study. (XLSX 44 kb) [file 12864_2016_2819_MOESM1_ESM.xlsx]

## Sheet: 工作表1
Processing method	Bg.	Dye	Probe type Bias corr.		Within	Between-
	Corr.	Bias			array	array
			M/U	Beta-		Use Biological measures	Use control probes
			intensity	values
Noob	✔	✔			✔
BMIQ				✔	✔
Noob+BMIQ	✔	✔		✔	✔
SWAN			✔		✔
Noob+SWAN	✔	✔	✔		✔
Dasen	✔					✔
SQN			✔		✔	✔
Funnorm	✔	✔			✔		✔
Funnorm+BMIQ	✔	✔		✔	✔		✔
