# Supplementary material for: An evaluation of processing methods for HumanMethylation450 BeadChip data
Source: BMC Genomics. 2016 Jun 22;17:469. doi: 10.1186/s12864-016-2819-7 (PMC4918139; doi:10.1186/s12864-016-2819-7)
Supplement: Additional file 2: — Number of samples in TCGA-KIRC, TCGA-COAD, and Alzheimer’s disease brain data assigned to Discovery and Validation data sets by disease status and plate. (XLSX 45 kb) [file 12864_2016_2819_MOESM2_ESM.xlsx]

## Sheet: 工作表1
TCGA-KIRC dataset
Discovery	Plate		1424	1500			Disease		T *		N *	Total
	(plate index)		(3)	(4)
	Sample N.		94	36					65		65	130
	Case N./Control N. (%case)		47/47 (50)	18/18 (50)
Validation	Plate		1275	1418	1500	1670	Disease		T		N	Total
	(plate index)		(1)	(2)	(4)	(5)
	Sample N.		72	88	47	45			157		95	252
	Case N./Control N. (%case)		43/29 (60)	47/41 (53)	26/21 (55)	41/4 (91)
TCGA-COAD dataset
Discovery	Plate		1407	1551	1651	1926	A153		A16X		A280
	(plate index)		(1)	(2)	(3)	(7)	(8)		(9)		(11)
	Sample N.		42	9	41	29	12		12		15
	Case N./Control N. (%case)		34/8 (81)	0/9 (0)	41/0 (1)	29/0 (1)	12/0 (1)		12/0 (1)		15/0 (1)
Validation	Plate		1721	1772	1837	A27A
	(plate index)		(4)	(5)	(6)	(10)
	Sample N.		62	35	46	18
	Case N./Control N. (%case)		47/15 (76)	30/5 (86)	46/0 (1)	18/0 (1)
Disease	T	N		Total
Discovery	143	17		160
Validation	141	20		161
Brain dataset
Discovery	Plate		1033	1034	1035	1036	Disease		A *		N	Total
	(plate index)		(1)	(2)	(3)	(4)
	Sample N.		46	44	49	41			102		78	180
	Case N./Control N. (%case)		28/18 (61)	24/20 (55)	30/19 (61)	20/21 (49)
Validation	Plate		1037	1038	1039	1040	Disease		A *		N	Total
	(plate index)		(5)	(6)	(7)	(8)
	Sample N.		50	50	47	49			113		83	196
	Case N./Control N. (%case)		24/26 (46)	30/20 (60)	33/14 (70)	26/23 (53)
